# Supplementary material for: Structure–Activity Study of the Antimicrobial Lipopeptide Humimycin A and Screening Against Multidrug-Resistant Staphylococcus aureus
Source: Antibiotics (Basel). 2025 Apr 5;14(4):385. doi: 10.3390/antibiotics14040385 (PMC12024397; doi:10.3390/antibiotics14040385)
Supplement: Supplementary file 1 [file antibiotics-14-00385-s001.zip]

Archive with 1 entries (1 files):
- antibiotics-3535034-supplementary.pdf
